# Supplementary material for: Web-Based System to Capture Consistent and Complete Real-world Data of Physical Therapy Interventions Following Total Knee Replacement: Design and Evaluation Study
Source: JMIR Rehabil Assist Technol. 2022 Oct 27;9(4):e37714. doi: 10.2196/37714 (PMC9650563; doi:10.2196/37714)
Supplement: Multimedia Appendix 1 [file rehab_v9i4e37714_app1.xlsx]

## Sheet: Strengthening (2)
Intervention	Repetitions	Sets	Resistance				Duration (Seconds)	Duration (Minutes)	Rotation (Full, Partial)	Speed (RPM)	Challenge (Light, Moderate, Heavy)
			Pounds	Step Height (Inches)	Body Weight (Light, Moderate, Heavy)	Bands/Hydraulic (Light, Moderate, Heavy)
Bridges One-legged (supine hip extension)	X	X									X
BridgesTwo-legged (supine hip extension)	X	X									X
Calf press (one-leg)	X	X	X		X	X
Calf press (two-legs)	X	X	X		X	X
Clamshells	X	X				X
Core strengthening			X
Deadlifts			X
Gluteal Sets	X
Heel raises - bilateral	X
Heel raises - unilateral	X
Hip abduction in sidelying	X	X	X			X
Hip abduction in standing	X	X	X			X
Hip abduction in supine	X	X	X			X
Hip adduction in sidelying	X	X	X			X
Hip adduction in standing	X	X	X			X
Hip adduction in supine	X	X	X			X
Hip extension in sidelying	X	X	X			X
Hip extension in prone	X	X	X			X
Hip extension in standing	X	X	X			X
Hip flexion in sidelying	X	X	X			X
Hip flexion in sitting	X	X	X			X
Hip flexion in standing	X	X	X			X
Hip flexion in supine	X	X	X			X
Hip hikes in standing	X	X	X			X
Hip hikes in supine	X	X	X			X
Hip rotation external (lateral)	X	X	X			X
Hip rotation internal (medial)	X	X	X			X
Knee extension machine (one-leg)	X	X	X			X
Knee extension machine (two-legs)	X	X	X			X
Knee extension AAROM in sitting or supine (short- or long arc quad)	X	X
Knee extension in sitting or supine (long arc quad)	X	X	X			X
Knee extension in sitting or supine (short arc quad)	X	X	X			X
Knee flexion machine (Hamstring curl) one knee	X	X	X			X
Knee flexion machine (Hamstring curl) two knees	X	X	X			X
Knee flexion in prone	X	X	X			X
Knee flexion in sitting or supine	X	X	X			X
Knee flexion in standing	X	X	X			X
Leg Press (one leg)	X	X	X		X	X
Leg Press (two legs)	X	X	X		X	X
Leg Press (side lying)	X	X	X		X	X
Lunges	X	X	X			X
Lunges to side (lateral lunge)	X	X	X			X
Quad sets	X	X
Quadruped arm lift	X	X	X			X
Quadruped leg lift	X	X	X			X
Quadruped arm and leg lift	X	X	X			X
Single Leg Stance (SLS)	X						X	X
Sit-to-stand	X
Squats	X	X	X			X	X	X
Squats (one leg)	X	X	X			X
Standing TKE (terminal knee extension)	X	X				X
Step down	X	X		X
Step down laterally	X	X		X
Step lateral	X	X				X
Step up - forward	X	X		X
Step up - lateral	X	X		X
Stool scoots							X	X
Straight leg raise (SLR)	X	X	X			X
Toe raises	X	X
Upper extremity strengthening
Wall slides	X	X					X	X
Wall slides - Lateral (hip AB and ADductors)	X	X					X	X
